# Supplementary material for: JUND/linc00976 promotes cholangiocarcinoma progression and metastasis, inhibits ferroptosis by regulating the miR-3202/GPX4 axis
Source: Cell Death Dis. 2022 Nov 18;13(11):967. doi: 10.1038/s41419-022-05412-5 (PMC9674662; doi:10.1038/s41419-022-05412-5)
Supplement: Supplementary file 8 — Table S1 [file 41419_2022_5412_MOESM8_ESM.xlsx]

## Sheet: Sheet1
TFs	Pearson¢R	P-value
TFAP2A	0.18	0.016
AR	-0.14	0.053
ATF3	−0.095	0.21
CEBPA	−0.16	0.028
CEBPB	0.3	3.9e−05
c-Fos	−0.057	0.45
c-Jun	−0.074	0.33
c-Myb	-0.1	0.18
E2F1	0.16	0.033
Elk1	0.14	0.063
ESR1	-0.065	0.39
FOXO4	-0.028	0.71
FOXP3	-0.016	0.83
GATA1	0.11	0.13
GATA2	-0.0087	0.91
GATA3	0.15	0.045
GR	-0.054	0.47
HNF1B	-0.25	0.00094
HNF3A	0.048	0.53
HOXD10	0.2	0.0085
HOXD9	0.31	2.7e−05
IRF1	-0.057	0.45
IRF2	-0.096	0.2
JUND	0.611	7.63e-05
LEF1	0.018	0.81
NF1	-0.08	0.29
NFIB	-0.23	0.0023
p53	0.025	0.74
Pax-5	-0.025	0.74
POU2F2	-0.039	0.61
PRA	0.21	0.004
PRB	-0.16	0.037
RXRA	0.24	0.0013
SRY	0.1	0.17
STAT1	-0.089	0.24
STAT4	-0.025	0.74
STAT5A	0.084	0.27
THRB	-0.019	0.8
TBP	0.14	0.053
TCF4	-0.14	0.066
TFIID	0.14	0.053
GTF2I	-0.13	0.091
USF2	0.38	1.3e−07
VDR	0.033	0.66
XBP1	-0.33	4.7e−06
YY1	-0.12	0.1
