# Supplementary material for: JUND/linc00976 promotes cholangiocarcinoma progression and metastasis, inhibits ferroptosis by regulating the miR-3202/GPX4 axis
Source: Cell Death Dis. 2022 Nov 18;13(11):967. doi: 10.1038/s41419-022-05412-5 (PMC9674662; doi:10.1038/s41419-022-05412-5)
Supplement: Supplementary file 9 — Table S2 [file 41419_2022_5412_MOESM9_ESM.xlsx]

## Sheet: Sheet1
GENE	Sequence (5' -> 3')
Linc00976	Forward Primer	CAGCAGTGTGAAGCAATG
	Reverse Primer	ACAAGTAGAGTCTATGGTTCC
miR-3202	Forward Primer	TGGAAGGGAGAAGAGCTTTAAT
	Reverse Primer	CTCAACTGGTGTCGTGGA
CD38	Forward Primer	CAACTCTGTCTTGGCGTCAGT
	Reverse Primer	CCCATACACTTTGGCAGTCTACA
GSK3B	Forward Primer	GGCAGCATGAAAGTTAGCAGA
	Reverse Primer	GGCGACCAGTTCTCCTGAATC
GPX4	Forward Primer	GAGGCAAGACCGAAGTAAACTAC
	Reverse Primer	CCGAACTGGTTACACGGGAA
FKBP4	Forward Primer	GAAGGCGTGCTGAAGGTCAT
	Reverse Primer	TGCCATCTAATAGCCAGCCAG
DKK1	Forward Primer	CCTTGAACTCGGTTCTCAATTCC
	Reverse Primer	CAATGGTCTGGTACTTATTCCCG
PRKCA	Forward Primer	GTCCACAAGAGGTGCCATGAA
	Reverse Primer	AAGGTGGGGCTTCCGTAAGT
PIK3CG	Forward Primer	GGCGAAACGCCCATCAAAAA
	Reverse Primer	GACTCCCGTGCAGTCATCC
